# Supplementary material for: Circulating Lycopene and β-Carotene Levels Are Inversely Associated with Carotid Intima–Media Thickness: A Systematic Review and Meta-Analysis
Source: Nutrients. 2026 Mar 25;18(7):1043. doi: 10.3390/nu18071043 (PMC13074833; doi:10.3390/nu18071043)
Supplement: Supplementary file 1 [file nutrients-18-01043-s001.zip]

Archive with 1 entries (1 files):
- nutrients-4215456-supplementary.pdf
